# Supplementary material for: Functional Analysis of Adipokinetic Hormone and Its Receptor Genes in Regulating Energy Metabolism Under Stress Conditions in Dendroctonus armandi
Source: Int J Mol Sci. 2026 Mar 17;27(6):2724. doi: 10.3390/ijms27062724 (PMC13026165; doi:10.3390/ijms27062724)
Supplement: Supplementary file 1 [file ijms-27-02724-s001.zip]

Archive with 4 entries (4 files):
- Figure S1.pdf
- Table S1.xlsx
- Table S2.xlsx
- Table S3—S7.pdf
