# Supplementary material for: Functional Analysis of Adipokinetic Hormone and Its Receptor Genes in Regulating Energy Metabolism Under Stress Conditions in Dendroctonus armandi
Source: Int J Mol Sci. 2026 Mar 17;27(6):2724. doi: 10.3390/ijms27062724 (PMC13026165; doi:10.3390/ijms27062724)
Supplement: Supplementary file 1 [file ijms-27-02724-s001.zip › Table S1.xlsx]

## Sheet: Comparative analysis
Comparative analysis of mortality rates of D. armandi males, females, and larvae at 26 °C under different exposure durations.
	26℃ Male				26℃ Female				26℃ Larvae
0h	b				b				a
12h	b				b				a
24h	b				b				a
36h	b				b				a
48h	ab				b				a
60h	ab				a				a
72h	a				a				a
	Figure 6A				Figure 6B				Figure 6C
	0h vs 12h	>0.9999	ns		0h vs 12h	>0.9999	ns		0h vs 12h	>0.9999	ns
	0h vs 24h	>0.9999	ns		0h vs 24h	>0.9999	ns		0h vs 24h	>0.9999	ns
	0h vs 36h	>0.9999	ns		0h vs 36h	>0.9999	ns		0h vs 36h	>0.9999	ns
	0h vs 48h	0.9099	ns		0h vs 48h	>0.9999	ns		0h vs 48h	>0.9999	ns
	0h vs 60h	0.2721	ns		0h vs 60h	0.0091	**		0h vs 60h	0.7721	ns
	0h vs 72h	0.021	*		0h vs 72h	<0.0001	****		0h vs 72h	0.0797	ns
	12h vs 24h	>0.9999	ns		12h vs 24h	>0.9999	ns		12h vs 24h	>0.9999	ns
	12h vs 36h	>0.9999	ns		12h vs 36h	>0.9999	ns		12h vs 36h	>0.9999	ns
	12h vs 48h	0.9099	ns		12h vs 48h	>0.9999	ns		12h vs 48h	>0.9999	ns
	12h vs 60h	0.2721	ns		12h vs 60h	0.0091	**		12h vs 60h	0.7721	ns
	12h vs 72h	0.021	*		12h vs 72h	<0.0001	****		12h vs 72h	0.0797	ns
	24h vs 36h	>0.9999	ns		24h vs 36h	>0.9999	ns		24h vs 36h	>0.9999	ns
	24h vs 48h	0.9099	ns		24h vs 48h	>0.9999	ns		24h vs 48h	>0.9999	ns
	24h vs 60h	0.2721	ns		24h vs 60h	0.0091	**		24h vs 60h	0.7721	ns
	24h vs 72h	0.021	*		24h vs 72h	<0.0001	****		24h vs 72h	0.0797	ns
	36h vs 48h	0.9099	ns		36h vs 48h	>0.9999	ns		36h vs 48h	>0.9999	ns
	36h vs 60h	0.2721	ns		36h vs 60h	0.0091	**		36h vs 60h	0.7721	ns
	36h vs 72h	0.021	*		36h vs 72h	<0.0001	****		36h vs 72h	0.0797	ns
	48h vs 60h	0.9099	ns		48h vs 60h	0.0091	**		48h vs 60h	0.7721	ns
	48h vs 72h	0.2721	ns		48h vs 72h	<0.0001	****		48h vs 72h	0.0797	ns
	60h vs 72h	0.9099	ns		60h vs 72h	0.5101	ns		60h vs 72h	0.7721	ns
