# Supplementary material for: Functional Analysis of Adipokinetic Hormone and Its Receptor Genes in Regulating Energy Metabolism Under Stress Conditions in Dendroctonus armandi
Source: Int J Mol Sci. 2026 Mar 17;27(6):2724. doi: 10.3390/ijms27062724 (PMC13026165; doi:10.3390/ijms27062724)
Supplement: Supplementary file 1 [file ijms-27-02724-s001.zip › Table S2.xlsx]

## Sheet: adult males under starvation
Differences between the treatment and control groups at each exposure time point. (Figure 9A)
	0h			12h			24h			36h			48h			60h			72h
Control	a			a			a			a			a			a			a
Water	a			a			a			a			a			a			a
dsAKH	a			a			a			a			a			a			b
dsAKHR	a			a			a			a			a			a			b
Control vs Water	>0.9999	ns		>0.9999	ns		0.8142	ns		>0.9999	ns		0.8142	ns		0.8142	ns		0.8142	ns
Control vs dsAKH	>0.9999	ns		>0.9999	ns		0.8142	ns		>0.9999	ns		0.8142	ns		0.8142	ns		0.0003	***
Control vs dsAKHR	>0.9999	ns		>0.9999	ns		0.8142	ns		0.8142	ns		0.3014	ns		0.3014	ns		0.0046	**
Water vs dsAKH	>0.9999	ns		>0.9999	ns		>0.9999	ns		>0.9999	ns		>0.9999	ns		0.3014	ns		<0.0001	****
Water vs dsAKHR	>0.9999	ns		>0.9999	ns		>0.9999	ns		0.8142	ns		0.8142	ns		0.0503	ns		0.0003	***
dsAKH vs dsAKHR	>0.9999	ns		>0.9999	ns		>0.9999	ns		0.8142	ns		0.8142	ns		0.8142	ns		0.8142	ns

## Sheet: adult females under starvation
Differences between the treatment and control groups at each exposure time point. (Figure 9B)
	0h			12h			24h			36h			48h			60h			72h
Control	a			a			a			a			a			ab			a
Water	a			a			a			a			a			a			a
dsAKH	a			a			a			a			a			ab			b
dsAKHR	a			a			a			a			a			b			b
Control vs Water	>0.9999	ns		>0.9999	ns		0.8142	ns		>0.9999	ns		>0.9999	ns		0.8142	ns		>0.9999	ns
Control vs dsAKH	>0.9999	ns		>0.9999	ns		0.8142	ns		>0.9999	ns		0.8142	ns		0.8142	ns		0.0303	*
Control vs dsAKHR	>0.9999	ns		>0.9999	ns		0.8142	ns		>0.9999	ns		0.3014	ns		0.0503	ns		0.0046	**
Water vs dsAKH	>0.9999	ns		>0.9999	ns		>0.9999	ns		>0.9999	ns		0.8142	ns		0.3014	ns		0.0314	*
Water vs dsAKHR	>0.9999	ns		>0.9999	ns		>0.9999	ns		>0.9999	ns		0.3014	ns		0.0046	**		0.0046	**
dsAKH vs dsAKHR	>0.9999	ns		>0.9999	ns		>0.9999	ns		>0.9999	ns		0.8142	ns		0.3014	ns		0.8142	ns

## Sheet: larvae under starvation
Differences between the treatment and control groups at each exposure time point. (Figure 9C)
	0h			12h			24h			36h			48h			60h			72h
Control	a			a			a			ab			a			a			a
Water	a			a			a			a			ab			ab			a
dsAKH	a			a			a			ab			ab			b			b
dsAKHR	a			a			a			b			b			b			b
Control vs Water	>0.9999	ns		>0.9999	ns		0.703	ns		0.703	ns		0.703	ns		0.703	ns		0.703	ns
Control vs dsAKH	>0.9999	ns		>0.9999	ns		>0.9999	ns		>0.9999	ns		0.703	ns		0.0105	*		<0.0001	****
Control vs dsAKHR	>0.9999	ns		>0.9999	ns		0.703	ns		0.1471	ns		0.0105	*		0.0105	*		<0.0001	****
Water vs dsAKH	>0.9999	ns		>0.9999	ns		0.703	ns		0.703	ns		>0.9999	ns		0.1471	ns		0.0004	***
Water vs dsAKHR	>0.9999	ns		>0.9999	ns		0.1471	ns		0.0105	*		0.1471	ns		0.1471	ns		<0.0001	****
dsAKH vs dsAKHR	>0.9999	ns		>0.9999	ns		0.703	ns		0.1471	ns		0.1471	ns		>0.9999	ns		0.703	ns

## Sheet: adult males under heat stress
Differences between the treatment and control groups at each exposure time point. (Figure 9D)
	0h			12h			24h			36h			48h			60h			72h
Control	a			b			c			c			b			b			b
Water	a			b			c			c			b			b			b
dsAKH	a			ab			b			b			a			a			a
dsAKHR	a			a			a			a			a			a			a
Control vs Water	>0.9999	ns		0.9294	ns		0.9294	ns		0.9294	ns		0.6207	ns		0.9294	ns		0.9294	ns
Control vs dsAKH	>0.9999	ns		0.0834	ns		0.0005	***		<0.0001	****		<0.0001	****		<0.0001	****		<0.0001	****
Control vs dsAKHR	>0.9999	ns		<0.0001	****		<0.0001	****		<0.0001	****		<0.0001	****		<0.0001	****		<0.0001	****
Water vs dsAKH	>0.9999	ns		0.2745	ns		0.0032	**		<0.0001	****		<0.0001	****		<0.0001	****		<0.0001	****
Water vs dsAKHR	>0.9999	ns		0.0005	***		<0.0001	****		<0.0001	****		<0.0001	****		<0.0001	****		<0.0001	****
dsAKH vs dsAKHR	>0.9999	ns		0.0834	ns		0.0186	*		0.0032	**		0.2745	ns		0.2745	ns		0.6207	ns

## Sheet: adult females under heat stress
Differences between the treatment and control groups at each exposure time point. (Figure 9E)
	0h			12h			24h			36h			48h			60h			72h
Control	a			c			c			b			b			b			b
Water	a			c			c			b			b			b			b
dsAKH	a			a			a			a			a			a			a
dsAKHR	a			b			b			a			a			a			a
Control vs Water	>0.9999	ns		>0.9999	ns		>0.9999	ns		0.8552	ns		0.3895	ns		0.0901	ns		0.3895	ns
Control vs dsAKH	>0.9999	ns		<0.0001	****		<0.0001	****		<0.0001	****		<0.0001	****		<0.0001	****		<0.0001	****
Control vs dsAKHR	>0.9999	ns		0.0011	**		<0.0001	****		<0.0001	****		<0.0001	****		<0.0001	****		<0.0001	****
Water vs dsAKH	>0.9999	ns		<0.0001	****		<0.0001	****		<0.0001	****		<0.0001	****		<0.0001	****		<0.0001	****
Water vs dsAKHR	>0.9999	ns		0.0011	**		<0.0001	****		<0.0001	****		<0.0001	****		<0.0001	****		<0.0001	****
dsAKH vs dsAKHR	>0.9999	ns		0.0121	*		0.0121	*		0.0901	ns		0.8552	ns		>0.9999	ns		0.3895	ns

## Sheet: larvae under heat stress
Differences between the treatment and control groups at each exposure time point. (Figure 9F)
	0h			12h			24h			36h			48h			60h			72h
Control	a			a			b			b			b			b			b
Water	a			a			b			b			b			b			b
dsAKH	a			a			a			a			a			a			a
dsAKHR	a			a			a			a			a			a			a
Control vs Water	>0.9999	ns		0.8368	ns		0.8368	ns		0.8368	ns		0.3472	ns		0.8368	ns		0.8368	ns
Control vs dsAKH	>0.9999	ns		0.0692	ns		<0.0001	****		<0.0001	****		<0.0001	****		<0.0001	****		<0.0001	****
Control vs dsAKHR	>0.9999	ns		0.0692	ns		<0.0001	****		<0.0001	****		<0.0001	****		<0.0001	****		<0.0001	****
Water vs dsAKH	>0.9999	ns		0.3472	ns		<0.0001	****		<0.0001	****		<0.0001	****		<0.0001	****		<0.0001	****
Water vs dsAKHR	>0.9999	ns		0.3472	ns		<0.0001	****		<0.0001	****		<0.0001	****		<0.0001	****		<0.0001	****
dsAKH vs dsAKHR	>0.9999	ns		>0.9999	ns		>0.9999	ns		0.8368	ns		>0.9999	ns		0.3472	ns		0.3472	ns

## Sheet: adult males under cold stress
Differences between the treatment and control groups at each exposure time point. (Figure 9G)
	0h			12h			24h			36h			48h			60h			72h
Control	a			b			b			b			c			c			b
Water	a			b			b			b			c			c			b
dsAKH	a			a			a			a			a			a			a
dsAKHR	a			ab			a			a			b			b			a
Control vs Water	>0.9999	ns		>0.9999	ns		>0.9999	ns		0.9319	ns		0.9319	ns		>0.9999	ns		0.6305	ns
Control vs dsAKH	>0.9999	ns		0.0206	*		<0.0001	****		<0.0001	****		<0.0001	****		<0.0001	****		<0.0001	****
Control vs dsAKHR	>0.9999	ns		0.0894	ns		0.0006	***		<0.0001	****		<0.0001	****		<0.0001	****		<0.0001	****
Water vs dsAKH	>0.9999	ns		0.0206	*		<0.0001	****		<0.0001	****		<0.0001	****		<0.0001	****		<0.0001	****
Water vs dsAKHR	>0.9999	ns		0.0894	ns		0.0006	***		<0.0001	****		<0.0001	****		<0.0001	****		<0.0001	****
dsAKH vs dsAKHR	>0.9999	ns		0.9319	ns		0.2854	ns		0.2854	ns		0.0206	*		0.0206	*		0.2854	ns

## Sheet: adult females under cold stress
Differences between the treatment and control groups at each exposure time point. (Figure 9H)
	0h			12h			24h			36h			48h			60h			72h
Control	a			b			b			c			c			b			c
Water	a			b			b			c			c			b			c
dsAKH	a			a			a			a			a			a			a
dsAKHR	a			a			a			b			b			a			b
Control vs Water	>0.9999	ns		>0.9999	ns		>0.9999	ns		0.8464	ns		>0.9999	ns		0.8464	ns		>0.9999	ns
Control vs dsAKH	>0.9999	ns		0.0008	***		<0.0001	****		<0.0001	****		<0.0001	****		<0.0001	****		<0.0001	****
Control vs dsAKHR	>0.9999	ns		0.0098	**		<0.0001	****		<0.0001	****		<0.0001	****		<0.0001	****		<0.0001	****
Water vs dsAKH	>0.9999	ns		0.0008	***		<0.0001	****		<0.0001	****		<0.0001	****		<0.0001	****		<0.0001	****
Water vs dsAKHR	>0.9999	ns		0.0098	**		<0.0001	****		<0.0001	****		<0.0001	****		<0.0001	****		<0.0001	****
dsAKH vs dsAKHR	>0.9999	ns		0.8464	ns		0.0795	ns		<0.0001	****		0.0098	**		0.3688	ns		0.0098	**

## Sheet: larvae under cold stress
Differences between the treatment and control groups at each exposure time point. (Figure 9I)
	0h			12h			24h			36h			48h			60h			72h
Control	a			b			b			c			c			b			c
Water	a			b			b			c			c			b			c
dsAKH	a			a			a			a			a			a			a
dsAKHR	a			a			a			b			b			a			b
Control vs Water	>0.9999	ns		>0.9999	ns		>0.9999	ns		0.5393	ns		0.9072	ns		>0.9999	ns		0.9072	ns
Control vs dsAKH	>0.9999	ns		0.0075	**		<0.0001	****		<0.0001	****		<0.0001	****		<0.0001	****		<0.0001	****
Control vs dsAKHR	>0.9999	ns		0.0453	*		<0.0001	****		<0.0001	****		<0.0001	****		<0.0001	****		<0.0001	****
Water vs dsAKH	>0.9999	ns		0.0075	**		<0.0001	****		<0.0001	****		<0.0001	****		<0.0001	****		<0.0001	****
Water vs dsAKHR	>0.9999	ns		0.0453	*		<0.0001	****		<0.0001	****		<0.0001	****		<0.0001	****		<0.0001	****
dsAKH vs dsAKHR	>0.9999	ns		0.9072	ns		0.1944	ns		<0.0001	****		0.0075	**		0.9072	ns		0.0075	**
